# Supplementary material for: Optimum Contact Configurations for Quasi-One-Dimensional Phosphorene Nanodevices
Source: Nanomaterials (Basel). 2023 May 29;13(11):1759. doi: 10.3390/nano13111759 (PMC10254546; doi:10.3390/nano13111759)
Supplement: Supplementary file 1 [file nanomaterials-13-01759-s001.zip]

Archive with 1 entries (1 files):
- nanomaterials-2425432-supplementary.pdf
